# Supplementary material for: Progress toward Polymerization Reaction Monitoring with Different Dienes: How Small Amounts of Dienes Affect ansa-Zirconocenes/Borate/Triisobutylaluminium Catalyst Systems
Source: Polymers (Basel). 2022 Aug 9;14(16):3239. doi: 10.3390/polym14163239 (PMC9414859; doi:10.3390/polym14163239)
Supplement: Supplementary file 1 [file polymers-14-03239-s001.zip]

Archive with 1 entries (1 files):
- polymers-1860849-supplementary.pdf
